# Supplementary material for: Comparison of 1-year mortality predictions from vendor-supplied versus academic model for cancer patients
Source: PeerJ. 2025 Feb 11;13:e18958. doi: 10.7717/peerj.18958 (PMC11827575; doi:10.7717/peerj.18958)
Supplement: Supplemental Information 1 — Raw data on model predictions and survival outcome for 1399 patients. [file peerj-13-18958-s001.csv]

MedicalOncologyDept	AcademicModelRiskOfDeathInOneYear	EpicRiskScore	DaysToLastFollowupOrDeath	Deceased
BREAST ONCOLOGY	0.694684684	93	190	TRUE
BREAST ONCOLOGY	0.13496691	5	299	TRUE
BREAST ONCOLOGY	0.080451906	51	703	FALSE
BREAST ONCOLOGY	0.646336406	30	648	FALSE
BREAST ONCOLOGY	0.336332738	17	548	TRUE
BREAST ONCOLOGY	0.557289153	26	268	TRUE
BREAST ONCOLOGY	0.022170186	21	978	FALSE
BREAST ONCOLOGY	0.019387066	13	976	FALSE
BREAST ONCOLOGY	0.093694508	4	977	FALSE
BREAST ONCOLOGY	0.036549807	3	975	FALSE
BREAST ONCOLOGY	0.08475107	18	879	TRUE
BREAST ONCOLOGY	0.464886725	68	77	TRUE
BREAST ONCOLOGY	0.109751344	9	566	TRUE
BREAST ONCOLOGY	0.116034746	40	952	FALSE
BREAST ONCOLOGY	0.132129669	7	861	FALSE
BREAST ONCOLOGY	0.163680792	32	203	FALSE
BREAST ONCOLOGY	0.464262843	47	127	FALSE
BREAST ONCOLOGY	0.593388051	28	218	FALSE
BREAST ONCOLOGY	0.128101885	18	973	FALSE
BREAST ONCOLOGY	0.013633192	6	966	FALSE
BREAST ONCOLOGY	0.086580276	19	982	FALSE
BREAST ONCOLOGY	0.184224546	9	982	FALSE
BREAST ONCOLOGY	0.807335287	34	219	FALSE
BREAST ONCOLOGY	0.301458299	12	982	FALSE
BREAST ONCOLOGY	0.024866462	3	982	FALSE
BREAST ONCOLOGY	0.175532818	14	242	FALSE
BREAST ONCOLOGY	0.007689118	1	758	FALSE
BREAST ONCOLOGY	0.226912916	17	268	TRUE
BREAST ONCOLOGY	0.095176101	12	968	FALSE
BREAST ONCOLOGY	0.032211065	1	970	FALSE
BREAST ONCOLOGY	0.056678772	14	982	FALSE
BREAST ONCOLOGY	0.103810728	10	982	FALSE
BREAST ONCOLOGY	0.551194012	12	69	TRUE
BREAST ONCOLOGY	0.066503227	1	955	FALSE
BREAST ONCOLOGY	0.031003356	5	185	FALSE
BREAST ONCOLOGY	0.041488826	11	982	FALSE
BREAST ONCOLOGY	0.487594306	37	267	FALSE
BREAST ONCOLOGY	0.462897062	24	60	TRUE
BREAST ONCOLOGY	0.144996285	15	976	FALSE
BREAST ONCOLOGY	0.181286514	17	393	FALSE
BREAST ONCOLOGY	0.711939067	16	219	FALSE
BREAST ONCOLOGY	0.249422252	9	445	FALSE
BREAST ONCOLOGY	0.077795148	9	975	FALSE
BREAST ONCOLOGY	0.487511516	38	11	TRUE
BREAST ONCOLOGY	0.768937171	51	613	TRUE
BREAST ONCOLOGY	0.446900308	35	816	TRUE
BREAST ONCOLOGY	0.361647725	35	826	FALSE
BREAST ONCOLOGY	0.461140156	11	704	TRUE
BREAST ONCOLOGY	0.169533253	3	815	FALSE
BREAST ONCOLOGY	0.735015601	50	69	TRUE
BREAST ONCOLOGY	0.004253626	2	275	FALSE
BREAST ONCOLOGY	0.332761407	12	820	FALSE
BREAST ONCOLOGY	0.027038574	11	827	FALSE
BREAST ONCOLOGY	0.164862394	30	768	TRUE
BREAST ONCOLOGY	0.073181093	28	656	TRUE
BREAST ONCOLOGY	0.494817019	9	822	FALSE
BREAST ONCOLOGY	0.608258218	48	11	TRUE
BREAST ONCOLOGY	0.154196084	49	447	FALSE
BREAST ONCOLOGY	0.051119268	13	826	FALSE
BREAST ONCOLOGY	0.454497635	30	134	TRUE
BREAST ONCOLOGY	0.063511372	2	826	FALSE
BREAST ONCOLOGY	0.031346083	2	818	FALSE
BREAST ONCOLOGY	0.097986877	4	813	FALSE
BREAST ONCOLOGY	0.017445803	2	818	FALSE
BREAST ONCOLOGY	0.83348389	89	17	TRUE
BREAST ONCOLOGY	0.349860728	5	324	FALSE
BREAST ONCOLOGY	0.059581637	14	778	FALSE
BREAST ONCOLOGY	0.369917691	3	820	FALSE
BREAST ONCOLOGY	0.138841927	3	827	FALSE
BREAST ONCOLOGY	0.537593514	45	392	FALSE
BREAST ONCOLOGY	0.036868632	3	827	FALSE
BREAST ONCOLOGY	0.505064428	31	825	FALSE
BREAST ONCOLOGY	0.009371817	1	784	FALSE
BREAST ONCOLOGY	0.029868603	15	818	FALSE
BREAST ONCOLOGY	0.154887378	9	819	FALSE
BREAST ONCOLOGY	0.093862355	3	360	FALSE
BREAST ONCOLOGY	0.569803298	59	277	TRUE
BREAST ONCOLOGY	0.494197369	37	183	TRUE
BREAST ONCOLOGY	0.495048106	16	821	FALSE
BREAST ONCOLOGY	0.49888587	54	827	FALSE
BREAST ONCOLOGY	0.288941681	40	442	TRUE
BREAST ONCOLOGY	0.331272364	45	173	FALSE
BREAST ONCOLOGY	0.182443261	14	811	FALSE
BREAST ONCOLOGY	0.259489417	24	827	FALSE
BREAST ONCOLOGY	0.227530479	6	275	FALSE
BREAST ONCOLOGY	0.096522868	3	791	FALSE
BREAST ONCOLOGY	0.363336325	6	313	TRUE
BREAST ONCOLOGY	0.296436131	7	814	FALSE
BREAST ONCOLOGY	0.301911175	37	300	TRUE
BREAST ONCOLOGY	0.008630097	3	744	FALSE
BREAST ONCOLOGY	0.596474826	23	745	FALSE
BREAST ONCOLOGY	0.28733784	16	737	FALSE
BREAST ONCOLOGY	0.04191637	24	746	FALSE
BREAST ONCOLOGY	0.22780633	33	726	FALSE
BREAST ONCOLOGY	0.764961809	39	414	TRUE
BREAST ONCOLOGY	0.459139347	5	750	FALSE
BREAST ONCOLOGY	0.083023369	35	736	FALSE
BREAST ONCOLOGY	0.216945469	18	364	FALSE
BREAST ONCOLOGY	0.227244794	15	751	FALSE
BREAST ONCOLOGY	0.012092352	14	722	FALSE
BREAST ONCOLOGY	0.634763062	12	81	TRUE
BREAST ONCOLOGY	0.127486527	4	730	FALSE
BREAST ONCOLOGY	0.295866668	70	750	FALSE
BREAST ONCOLOGY	0.252994597	39	533	FALSE
BREAST ONCOLOGY	0.11812979	14	680	FALSE
BREAST ONCOLOGY	0.183245957	3	745	FALSE
BREAST ONCOLOGY	0.134154081	30	626	TRUE
BREAST ONCOLOGY	0.127583742	61	750	FALSE
BREAST ONCOLOGY	0.111806512	4	744	FALSE
BREAST ONCOLOGY	0.117806554	18	750	FALSE
BREAST ONCOLOGY	0.312232912	24	556	TRUE
BREAST ONCOLOGY	0.043895185	28	750	FALSE
BREAST ONCOLOGY	0.406898081	56	751	FALSE
BREAST ONCOLOGY	0.035625041	10	746	FALSE
BREAST ONCOLOGY	0.691184044	46	119	TRUE
BREAST ONCOLOGY	0.088339567	32	579	TRUE
BREAST ONCOLOGY	0.71580565	50	163	TRUE
BREAST ONCOLOGY	0.567810804	8	356	TRUE
BREAST ONCOLOGY	0.518398643	37	62	TRUE
BREAST ONCOLOGY	0.060169458	2	352	TRUE
BREAST ONCOLOGY	0.03103292	5	717	FALSE
BREAST ONCOLOGY	0.218143225	22	751	FALSE
BREAST ONCOLOGY	0.264126837	34	742	FALSE
BREAST ONCOLOGY	0.021570921	1	86	FALSE
BREAST ONCOLOGY	0.03635627	4	750	FALSE
BREAST ONCOLOGY	0.447000921	16	739	FALSE
BREAST ONCOLOGY	0.046613097	64	750	FALSE
BREAST ONCOLOGY	0.06497252	4	749	FALSE
BREAST ONCOLOGY	0.284661114	11	750	FALSE
BREAST ONCOLOGY	0.007323623	2	686	FALSE
BREAST ONCOLOGY	0.138358951	9	110	TRUE
BREAST ONCOLOGY	0.017398298	8	484	FALSE
BREAST ONCOLOGY	0.728894085	45	444	FALSE
BREAST ONCOLOGY	0.019821167	4	679	FALSE
BREAST ONCOLOGY	0.021866262	5	689	FALSE
BREAST ONCOLOGY	0.229554474	3	689	FALSE
BREAST ONCOLOGY	0.45984441	27	222	TRUE
BREAST ONCOLOGY	0.265890598	66	181	TRUE
BREAST ONCOLOGY	0.060555696	14	676	FALSE
BREAST ONCOLOGY	0.160471797	23	695	FALSE
BREAST ONCOLOGY	0.534806997	30	484	TRUE
BREAST ONCOLOGY	0.128599167	5	449	FALSE
BREAST ONCOLOGY	0.010996461	6	672	FALSE
BREAST ONCOLOGY	0.563012749	55	171	TRUE
BREAST ONCOLOGY	0.199989915	7	183	TRUE
BREAST ONCOLOGY	0.065899849	22	695	FALSE
BREAST ONCOLOGY	0.486557961	31	653	FALSE
BREAST ONCOLOGY	0.088297009	24	695	FALSE
BREAST ONCOLOGY	0.023915529	6	623	FALSE
BREAST ONCOLOGY	0.059056044	4	309	FALSE
BREAST ONCOLOGY	0.525907457	12	544	TRUE
BREAST ONCOLOGY	0.652106076	7	228	TRUE
BREAST ONCOLOGY	0.489997745	20	688	FALSE
BREAST ONCOLOGY	0.072695851	18	620	FALSE
BREAST ONCOLOGY	0.008637607	2	556	FALSE
BREAST ONCOLOGY	0.022166014	2	688	FALSE
BREAST ONCOLOGY	0.304428399	15	690	FALSE
BREAST ONCOLOGY	0.739251584	16	208	TRUE
BREAST ONCOLOGY	0.034361422	45	690	FALSE
BREAST ONCOLOGY	0.095001101	8	381	TRUE
BREAST ONCOLOGY	0.057656646	7	689	FALSE
EMERYVILLE	0.017496169	19	968	FALSE
EMERYVILLE	0.066562116	23	982	FALSE
EMERYVILLE	0.748137772	44	689	TRUE
EMERYVILLE	0.748346418	48	57	TRUE
EMERYVILLE	0.446555495	37	82	TRUE
EMERYVILLE	0.507347941	52	982	FALSE
EMERYVILLE	0.568985254	51	970	FALSE
EMERYVILLE	0.330683827	31	982	FALSE
EMERYVILLE	0.17635566	28	797	FALSE
EMERYVILLE	0.021876574	8	498	TRUE
EMERYVILLE	0.288612306	82	543	FALSE
EMERYVILLE	0.073054552	65	743	FALSE
EMERYVILLE	0.357786715	46	667	FALSE
EMERYVILLE	0.050593734	11	695	FALSE
EMERYVILLE	0.08496958	33	595	FALSE
EMERYVILLE	0.288859487	51	529	FALSE
EMERYVILLE	0.524563521	24	601	TRUE
EMERYVILLE	0.775805593	88	399	TRUE
REDWOOD CITY	0.480802774	21	731	TRUE
REDWOOD CITY	0.520744532	66	416	TRUE
REDWOOD CITY	0.036938965	5	970	FALSE
REDWOOD CITY	0.097814083	21	919	FALSE
REDWOOD CITY	0.754712731	48	118	TRUE
REDWOOD CITY	0.153520584	11	968	FALSE
REDWOOD CITY	0.186746776	27	956	FALSE
REDWOOD CITY	0.291584194	71	604	TRUE
REDWOOD CITY	0.077475905	13	967	FALSE
REDWOOD CITY	0.436348975	3	729	TRUE
REDWOOD CITY	0.767801881	56	327	TRUE
REDWOOD CITY	0.183094323	59	651	TRUE
REDWOOD CITY	0.739653707	8	172	TRUE
REDWOOD CITY	0.090683877	13	981	FALSE
REDWOOD CITY	0.847200558	39	85	TRUE
REDWOOD CITY	0.121952116	3	372	TRUE
REDWOOD CITY	0.08812952	7	968	FALSE
REDWOOD CITY	0.603274345	30	968	FALSE
REDWOOD CITY	0.764695406	65	138	TRUE
REDWOOD CITY	0.548786223	8	981	FALSE
REDWOOD CITY	0.117022038	8	410	FALSE
REDWOOD CITY	0.31291461	26	428	TRUE
REDWOOD CITY	0.505699754	57	158	TRUE
REDWOOD CITY	0.684096307	85	21	TRUE
REDWOOD CITY	0.173563719	38	272	FALSE
REDWOOD CITY	0.766256884	62	825	FALSE
REDWOOD CITY	0.08614248	1	731	FALSE
REDWOOD CITY	0.686248034	81	304	TRUE
REDWOOD CITY	0.537416071	79	99	FALSE
REDWOOD CITY	0.650682777	72	80	TRUE
REDWOOD CITY	0.128953934	5	807	FALSE
REDWOOD CITY	0.469645023	70	292	TRUE
REDWOOD CITY	0.842909336	73	50	FALSE
REDWOOD CITY	0.568389714	21	342	FALSE
REDWOOD CITY	0.793375805	82	210	FALSE
REDWOOD CITY	0.570739269	84	208	TRUE
REDWOOD CITY	0.644564599	50	751	FALSE
REDWOOD CITY	0.799844876	81	503	TRUE
REDWOOD CITY	0.018985629	7	742	FALSE
REDWOOD CITY	0.505766094	23	751	FALSE
REDWOOD CITY	0.730909675	52	285	TRUE
REDWOOD CITY	0.754233629	21	177	TRUE
REDWOOD CITY	0.533717394	29	747	FALSE
REDWOOD CITY	0.468299806	44	176	FALSE
REDWOOD CITY	0.749149412	36	190	FALSE
REDWOOD CITY	0.840148225	79	20	TRUE
REDWOOD CITY	0.41193527	4	751	FALSE
REDWOOD CITY	0.687449366	45	83	TRUE
REDWOOD CITY	0.512310624	9	751	FALSE
REDWOOD CITY	0.460756481	41	55	TRUE
REDWOOD CITY	0.201263309	17	638	FALSE
REDWOOD CITY	0.713841915	58	134	FALSE
REDWOOD CITY	0.426547647	7	420	FALSE
REDWOOD CITY	0.741098166	61	230	TRUE
REDWOOD CITY	0.46547085	53	158	TRUE
REDWOOD CITY	0.697576702	6	751	FALSE
REDWOOD CITY	0.727571011	8	96	TRUE
REDWOOD CITY	0.593532562	41	134	FALSE
REDWOOD CITY	0.761909947	62	159	TRUE
REDWOOD CITY	0.437636793	55	194	TRUE
REDWOOD CITY	0.075276434	10	649	FALSE
REDWOOD CITY	0.654183894	89	324	TRUE
REDWOOD CITY	0.542602986	78	37	TRUE
REDWOOD CITY	0.143436193	8	697	FALSE
REDWOOD CITY	0.440137684	76	694	FALSE
REDWOOD CITY	0.470639169	32	195	TRUE
REDWOOD CITY	0.344951689	68	301	TRUE
REDWOOD CITY	0.752049029	60	639	TRUE
REDWOOD CITY	0.440106988	14	399	TRUE
REDWOOD CITY	0.455845237	18	688	FALSE
REDWOOD CITY	0.597059071	90	386	TRUE
REDWOOD CITY	0.832974255	56	295	FALSE
REDWOOD CITY	0.628019661	10	695	FALSE
SOUTH BAY	0.293470681	19	968	FALSE
SOUTH BAY	0.224508345	72	968	FALSE
SOUTH BAY	0.193757892	66	500	TRUE
SOUTH BAY	0.447830021	30	438	TRUE
SOUTH BAY	0.042843699	7	962	FALSE
SOUTH BAY	0.28437686	24	919	FALSE
SOUTH BAY	0.786813572	91	2	TRUE
SOUTH BAY	0.32145679	79	870	TRUE
SOUTH BAY	0.52149269	80	527	TRUE
SOUTH BAY	0.320890665	25	970	TRUE
SOUTH BAY	0.252821743	5	976	FALSE
SOUTH BAY	0.087174416	20	981	FALSE
SOUTH BAY	0.460393131	76	982	FALSE
SOUTH BAY	0.473894715	65	426	TRUE
SOUTH BAY	0.23051393	46	580	TRUE
SOUTH BAY	0.477686405	87	968	FALSE
SOUTH BAY	0.014757395	10	968	FALSE
SOUTH BAY	0.154925525	77	961	FALSE
SOUTH BAY	0.102426291	12	982	FALSE
SOUTH BAY	0.707679659	82	892	TRUE
SOUTH BAY	0.304465294	91	360	FALSE
SOUTH BAY	0.319454551	81	400	FALSE
SOUTH BAY	0.032721996	8	956	FALSE
SOUTH BAY	0.367082834	68	45	TRUE
SOUTH BAY	0.620436966	34	85	TRUE
SOUTH BAY	0.70144999	42	968	FALSE
SOUTH BAY	0.530891001	92	661	TRUE
SOUTH BAY	0.108125329	19	981	FALSE
SOUTH BAY	0.033266604	12	974	FALSE
SOUTH BAY	0.003305137	1	749	FALSE
SOUTH BAY	0.497601449	24	413	TRUE
SOUTH BAY	0.218355	47	968	FALSE
SOUTH BAY	0.03619343	13	708	TRUE
SOUTH BAY	0.274276972	3	618	TRUE
SOUTH BAY	0.036660254	13	982	FALSE
SOUTH BAY	0.064629495	4	981	FALSE
SOUTH BAY	0.164542496	24	968	FALSE
SOUTH BAY	0.034072876	5	977	FALSE
SOUTH BAY	0.772640318	90	980	FALSE
SOUTH BAY	0.197316766	61	832	TRUE
SOUTH BAY	0.095113516	4	961	FALSE
SOUTH BAY	0.798879623	89	61	TRUE
SOUTH BAY	0.108236492	12	423	FALSE
SOUTH BAY	0.431363404	77	535	FALSE
SOUTH BAY	0.023038387	9	981	FALSE
SOUTH BAY	0.508866161	67	309	FALSE
SOUTH BAY	0.49532789	56	862	FALSE
SOUTH BAY	0.583814353	55	968	FALSE
SOUTH BAY	0.085381031	43	823	FALSE
SOUTH BAY	0.013127506	11	981	FALSE
SOUTH BAY	0.054667592	2	977	FALSE
SOUTH BAY	0.451014519	91	974	FALSE
SOUTH BAY	0.304236412	84	751	TRUE
SOUTH BAY	0.325680077	36	222	TRUE
SOUTH BAY	0.118547916	4	813	FALSE
SOUTH BAY	0.389336467	30	819	FALSE
SOUTH BAY	0.231302083	49	815	FALSE
SOUTH BAY	0.810644895	76	126	TRUE
SOUTH BAY	0.654616326	45	526	TRUE
SOUTH BAY	0.26833421	93	175	FALSE
SOUTH BAY	0.06902504	20	819	FALSE
SOUTH BAY	0.505426824	66	827	FALSE
SOUTH BAY	0.535902619	83	827	FALSE
SOUTH BAY	0.342292488	19	400	FALSE
SOUTH BAY	0.347976029	76	820	FALSE
SOUTH BAY	0.747814417	85	226	TRUE
SOUTH BAY	0.070954025	16	820	FALSE
SOUTH BAY	0.388535678	21	818	FALSE
SOUTH BAY	0.201292813	26	806	FALSE
SOUTH BAY	0.342463851	31	804	FALSE
SOUTH BAY	0.16854471	9	129	FALSE
SOUTH BAY	0.426238418	73	562	FALSE
SOUTH BAY	0.29411149	18	826	FALSE
SOUTH BAY	0.037524104	16	822	FALSE
SOUTH BAY	0.083847284	51	562	FALSE
SOUTH BAY	0.560033292	89	804	FALSE
SOUTH BAY	0.470428824	33	659	TRUE
SOUTH BAY	0.6426377	70	516	TRUE
SOUTH BAY	0.265657127	55	709	FALSE
SOUTH BAY	0.224236369	42	826	FALSE
SOUTH BAY	0.533216	80	303	TRUE
SOUTH BAY	0.30175513	45	813	FALSE
SOUTH BAY	0.013722062	10	826	FALSE
SOUTH BAY	0.518889248	82	29	TRUE
SOUTH BAY	0.089056015	11	826	FALSE
SOUTH BAY	0.007876992	8	814	FALSE
SOUTH BAY	0.085782886	44	825	FALSE
SOUTH BAY	0.123027742	57	409	TRUE
SOUTH BAY	0.453692496	7	819	FALSE
SOUTH BAY	0.222179055	10	800	TRUE
SOUTH BAY	0.090830803	11	327	FALSE
SOUTH BAY	0.232250929	19	659	TRUE
SOUTH BAY	0.124390841	54	736	FALSE
SOUTH BAY	0.549302012	63	160	TRUE
SOUTH BAY	0.07405293	9	813	FALSE
SOUTH BAY	0.352375209	80	489	TRUE
SOUTH BAY	0.200813234	25	721	FALSE
SOUTH BAY	0.380277991	63	229	TRUE
SOUTH BAY	0.010998905	2	732	FALSE
SOUTH BAY	0.126459479	48	753	FALSE
SOUTH BAY	0.649305671	61	43	TRUE
SOUTH BAY	0.175081551	41	727	TRUE
SOUTH BAY	0.00109905	9	737	FALSE
SOUTH BAY	0.046039045	14	746	FALSE
SOUTH BAY	0.794458166	18	65	FALSE
SOUTH BAY	0.083781362	67	268	TRUE
SOUTH BAY	0.07961756	38	747	FALSE
SOUTH BAY	0.482367873	29	751	FALSE
SOUTH BAY	0.64419204	43	213	TRUE
SOUTH BAY	0.624509662	74	398	TRUE
SOUTH BAY	0.120377064	40	750	FALSE
SOUTH BAY	0.045122087	38	708	FALSE
SOUTH BAY	0.090035737	10	378	TRUE
SOUTH BAY	0.019243479	6	736	FALSE
SOUTH BAY	0.405189872	69	743	FALSE
SOUTH BAY	0.645443678	95	670	TRUE
SOUTH BAY	0.577804416	68	35	TRUE
SOUTH BAY	0.7485511	71	383	TRUE
SOUTH BAY	0.029609144	85	732	FALSE
SOUTH BAY	0.474181056	76	655	TRUE
SOUTH BAY	0.807006493	88	24	TRUE
SOUTH BAY	0.070148587	74	724	FALSE
SOUTH BAY	0.473830581	66	378	FALSE
SOUTH BAY	0.026730061	12	751	FALSE
SOUTH BAY	0.511005759	61	140	TRUE
SOUTH BAY	0.278991759	20	739	FALSE
SOUTH BAY	0.207010448	31	750	FALSE
SOUTH BAY	0.204894722	14	746	FALSE
SOUTH BAY	0.176717222	61	716	FALSE
SOUTH BAY	0.478985131	38	729	FALSE
SOUTH BAY	0.155413747	7	751	FALSE
SOUTH BAY	0.033398271	35	749	FALSE
SOUTH BAY	0.126088083	12	742	FALSE
SOUTH BAY	0.459080756	57	593	TRUE
SOUTH BAY	0.052487671	13	729	FALSE
SOUTH BAY	0.049969494	10	750	FALSE
SOUTH BAY	0.515731424	25	165	FALSE
SOUTH BAY	0.139241397	66	695	FALSE
SOUTH BAY	0.607717991	75	43	TRUE
SOUTH BAY	0.280667841	68	694	FALSE
SOUTH BAY	0.730960131	59	35	TRUE
SOUTH BAY	0.016537666	17	673	FALSE
SOUTH BAY	0.632515252	66	21	TRUE
SOUTH BAY	0.235930383	61	539	TRUE
SOUTH BAY	0.353019059	49	690	FALSE
SOUTH BAY	0.125561535	28	688	FALSE
SOUTH BAY	0.329978287	33	130	TRUE
SOUTH BAY	0.588287085	53	655	FALSE
SOUTH BAY	0.20929414	28	202	TRUE
SOUTH BAY	0.482805669	94	662	FALSE
SOUTH BAY	0.311930299	65	525	TRUE
SOUTH BAY	0.208222508	4	518	FALSE
SOUTH BAY	0.454591811	76	129	TRUE
SOUTH BAY	0.511335969	56	219	FALSE
SOUTH BAY	0.078877032	17	176	FALSE
SOUTH BAY	0.451146424	41	247	FALSE
SOUTH BAY	0.614147663	29	72	FALSE
SOUTH BAY	0.037724078	16	631	FALSE
SOUTH BAY	0.267196774	53	446	TRUE
SOUTH BAY	0.005681515	4	581	FALSE
SOUTH BAY	0.3111763	84	202	TRUE
SOUTH BAY	0.691486925	93	27	FALSE
SOUTH BAY	0.205048144	65	302	TRUE
SOUTH BAY	0.682143629	47	21	TRUE
SOUTH BAY	0.632380992	33	68	TRUE
SOUTH BAY	0.042681396	17	695	FALSE
SOUTH BAY	0.028008878	11	690	FALSE
SOUTH BAY	0.284065247	49	397	TRUE
SOUTH BAY	0.729007572	77	97	TRUE
SOUTH BAY	0.843209311	90	62	TRUE
SOUTH BAY	0.17328006	38	969	FALSE
SOUTH BAY	0.063615084	24	955	FALSE
SOUTH BAY	0.044895768	1	94	FALSE
SOUTH BAY	0.02467525	2	968	FALSE
SOUTH BAY	0.537051141	21	297	FALSE
SOUTH BAY	0.494260669	33	720	TRUE
SOUTH BAY	0.061188817	55	633	FALSE
SOUTH BAY	0.062517703	12	721	TRUE
SOUTH BAY	0.25433141	49	344	TRUE
SOUTH BAY	0.134405732	56	702	TRUE
SOUTH BAY	0.566387683	79	975	FALSE
SOUTH BAY	0.081657469	15	544	TRUE
SOUTH BAY	0.390512466	41	440	TRUE
SOUTH BAY	0.123113692	45	962	FALSE
SOUTH BAY	0.102903247	26	981	FALSE
SOUTH BAY	0.081731558	11	970	FALSE
SOUTH BAY	0.029852688	11	412	TRUE
SOUTH BAY	0.060132205	4	982	FALSE
SOUTH BAY	0.453384042	83	968	FALSE
SOUTH BAY	0.182597756	15	707	FALSE
SOUTH BAY	0.136061192	22	485	FALSE
SOUTH BAY	0.115329862	13	968	FALSE
SOUTH BAY	0.077152908	17	968	FALSE
SOUTH BAY	0.385482073	10	935	TRUE
SOUTH BAY	0.140638709	1	961	FALSE
SOUTH BAY	0.39844662	34	128	TRUE
SOUTH BAY	0.102986157	36	982	FALSE
SOUTH BAY	0.572385192	74	140	TRUE
SOUTH BAY	0.29183948	41	981	FALSE
SOUTH BAY	0.637421787	39	63	TRUE
SOUTH BAY	0.089478135	19	981	FALSE
SOUTH BAY	0.107077897	2	962	FALSE
SOUTH BAY	0.189933658	70	970	FALSE
SOUTH BAY	0.643505514	54	968	FALSE
SOUTH BAY	0.013895988	17	940	FALSE
SOUTH BAY	0.471261919	79	236	FALSE
SOUTH BAY	0.190092325	19	980	FALSE
SOUTH BAY	0.022494674	2	681	TRUE
SOUTH BAY	0.232570887	16	519	FALSE
SOUTH BAY	0.496940434	57	192	FALSE
SOUTH BAY	0.655816615	72	221	FALSE
SOUTH BAY	0.034384847	11	905	FALSE
SOUTH BAY	0.150287688	39	978	FALSE
SOUTH BAY	0.269861817	73	822	FALSE
SOUTH BAY	0.09489131	46	827	FALSE
SOUTH BAY	0.280739605	98	317	TRUE
SOUTH BAY	0.347789109	91	799	FALSE
SOUTH BAY	0.245696485	79	815	FALSE
SOUTH BAY	0.020743847	10	785	FALSE
SOUTH BAY	0.175993919	6	808	FALSE
SOUTH BAY	0.098896265	19	808	FALSE
SOUTH BAY	0.114121675	64	826	FALSE
SOUTH BAY	0.082271874	77	811	FALSE
SOUTH BAY	0.440381765	59	827	FALSE
SOUTH BAY	0.04665947	5	813	FALSE
SOUTH BAY	0.036056161	23	822	FALSE
SOUTH BAY	0.293719411	12	822	FALSE
SOUTH BAY	0.081909835	84	258	FALSE
SOUTH BAY	0.109645188	3	812	FALSE
SOUTH BAY	0.258748412	52	819	FALSE
SOUTH BAY	0.11958158	25	226	TRUE
SOUTH BAY	0.115081847	11	658	TRUE
SOUTH BAY	0.027503133	12	800	FALSE
SOUTH BAY	0.157510221	9	822	FALSE
SOUTH BAY	0.168052971	87	457	FALSE
SOUTH BAY	0.494678855	21	813	FALSE
SOUTH BAY	0.038987041	5	813	FALSE
SOUTH BAY	0.035710216	78	487	TRUE
SOUTH BAY	0.680068552	92	1	TRUE
SOUTH BAY	0.053617418	2	820	FALSE
SOUTH BAY	0.065598071	39	827	FALSE
SOUTH BAY	0.183235765	11	816	FALSE
SOUTH BAY	0.031330049	21	416	TRUE
SOUTH BAY	0.029300034	13	818	FALSE
SOUTH BAY	0.024266303	2	826	FALSE
SOUTH BAY	0.169178307	40	805	FALSE
SOUTH BAY	0.136448205	19	827	FALSE
SOUTH BAY	0.166552126	30	437	TRUE
SOUTH BAY	0.757381827	35	56	FALSE
SOUTH BAY	0.628066868	4	40	TRUE
SOUTH BAY	0.411174417	20	83	TRUE
SOUTH BAY	0.050994635	12	138	FALSE
SOUTH BAY	0.384738147	71	822	FALSE
SOUTH BAY	0.136867225	32	626	FALSE
SOUTH BAY	0.111558974	15	708	FALSE
SOUTH BAY	0.069324255	44	826	FALSE
SOUTH BAY	0.04901737	56	825	FALSE
SOUTH BAY	0.235491335	10	815	FALSE
SOUTH BAY	0.169773996	65	808	FALSE
SOUTH BAY	0.068866849	21	731	FALSE
SOUTH BAY	0.072634757	5	797	FALSE
SOUTH BAY	0.050654173	1	779	FALSE
SOUTH BAY	0.033323467	9	756	FALSE
SOUTH BAY	0.297604859	46	265	FALSE
SOUTH BAY	0.117440045	11	818	FALSE
SOUTH BAY	0.349036574	84	186	TRUE
SOUTH BAY	0.082458436	34	178	FALSE
SOUTH BAY	0.125924945	2	141	FALSE
SOUTH BAY	0.103478134	15	827	FALSE
SOUTH BAY	0.174960315	9	811	FALSE
SOUTH BAY	0.261621952	26	808	FALSE
SOUTH BAY	0.20983392	38	613	TRUE
SOUTH BAY	0.167153001	13	651	TRUE
SOUTH BAY	0.01668781	25	735	FALSE
SOUTH BAY	0.380616546	63	225	TRUE
SOUTH BAY	0.257135749	32	826	FALSE
SOUTH BAY	0.57121554	72	38	TRUE
SOUTH BAY	0.437675416	29	533	FALSE
SOUTH BAY	0.60030973	56	764	FALSE
SOUTH BAY	0.74017182	96	135	FALSE
SOUTH BAY	0.206936717	15	819	FALSE
SOUTH BAY	0.712344706	31	18	TRUE
SOUTH BAY	0.135100007	13	575	FALSE
SOUTH BAY	0.001268983	2	596	FALSE
SOUTH BAY	0.018201888	87	764	FALSE
SOUTH BAY	0.4463889	49	473	TRUE
SOUTH BAY	0.030908227	11	826	FALSE
SOUTH BAY	0.57039395	65	123	FALSE
SOUTH BAY	0.788137466	69	86	TRUE
SOUTH BAY	0.712682426	10	808	FALSE
SOUTH BAY	0.604878217	30	77	TRUE
SOUTH BAY	0.503834188	51	97	TRUE
SOUTH BAY	0.086065173	77	738	FALSE
SOUTH BAY	0.361719787	15	751	FALSE
SOUTH BAY	0.118771911	61	307	TRUE
SOUTH BAY	0.50382641	47	735	FALSE
SOUTH BAY	0.066146851	24	738	FALSE
SOUTH BAY	0.554486394	23	36	TRUE
SOUTH BAY	0.076437652	78	737	FALSE
SOUTH BAY	0.063863039	31	737	FALSE
SOUTH BAY	0.376128554	92	738	FALSE
SOUTH BAY	0.078930318	34	281	FALSE
SOUTH BAY	0.146640122	33	745	FALSE
SOUTH BAY	0.278884768	62	468	TRUE
SOUTH BAY	0.374720633	75	738	FALSE
SOUTH BAY	0.128665507	25	742	FALSE
SOUTH BAY	0.278920174	19	745	FALSE
SOUTH BAY	0.015111029	18	729	FALSE
SOUTH BAY	0.021585763	66	735	FALSE
SOUTH BAY	0.461628854	58	315	TRUE
SOUTH BAY	0.266622782	69	179	FALSE
SOUTH BAY	0.105602264	13	721	FALSE
SOUTH BAY	0.025333166	21	749	FALSE
SOUTH BAY	0.371575177	24	724	FALSE
SOUTH BAY	0.249898255	93	604	TRUE
SOUTH BAY	0.081992328	5	430	FALSE
SOUTH BAY	0.062005103	21	744	FALSE
SOUTH BAY	0.506347537	5	171	FALSE
SOUTH BAY	0.096805453	16	737	FALSE
SOUTH BAY	0.297495484	35	675	FALSE
SOUTH BAY	0.363637745	47	59	FALSE
SOUTH BAY	0.216803372	71	97	TRUE
SOUTH BAY	0.037173808	59	735	FALSE
SOUTH BAY	0.17942512	39	631	FALSE
SOUTH BAY	0.60184294	87	749	FALSE
SOUTH BAY	0.234455824	95	151	FALSE
SOUTH BAY	0.000497699	1	660	FALSE
SOUTH BAY	0.111388862	10	668	FALSE
SOUTH BAY	0.646477699	69	594	FALSE
SOUTH BAY	0.303616822	92	750	FALSE
SOUTH BAY	0.496228755	93	240	FALSE
SOUTH BAY	0.17773062	18	738	FALSE
SOUTH BAY	0.09252876	19	746	FALSE
SOUTH BAY	0.053986013	4	745	FALSE
SOUTH BAY	0.296585858	40	748	FALSE
SOUTH BAY	0.485951364	25	745	FALSE
SOUTH BAY	0.070761502	14	751	FALSE
SOUTH BAY	0.793226212	42	26	TRUE
SOUTH BAY	0.195865154	78	455	TRUE
SOUTH BAY	0.436404169	34	89	FALSE
SOUTH BAY	0.613990664	62	149	TRUE
SOUTH BAY	0.122565866	19	736	FALSE
SOUTH BAY	0.130550981	60	542	FALSE
SOUTH BAY	0.420817375	32	696	FALSE
SOUTH BAY	0.442603946	34	683	FALSE
SOUTH BAY	0.078809977	64	74	FALSE
SOUTH BAY	0.009584725	75	694	FALSE
SOUTH BAY	0.043909132	17	618	FALSE
SOUTH BAY	0.609225154	59	354	TRUE
SOUTH BAY	0.105308354	4	656	FALSE
SOUTH BAY	0.225386024	19	373	FALSE
SOUTH BAY	0.010999918	2	676	FALSE
SOUTH BAY	0.386421859	26	652	FALSE
SOUTH BAY	0.539250791	88	694	FALSE
SOUTH BAY	0.596074253	56	43	FALSE
SOUTH BAY	0.334754586	39	288	TRUE
SOUTH BAY	0.080760479	61	674	FALSE
SOUTH BAY	0.484497607	27	127	FALSE
SOUTH BAY	0.449240267	20	571	FALSE
SOUTH BAY	0.369948506	30	203	TRUE
SOUTH BAY	0.456325948	5	690	FALSE
SOUTH BAY	0.174828053	2	673	FALSE
SOUTH BAY	0.088447154	21	687	FALSE
SOUTH BAY	0.007570267	7	632	FALSE
SOUTH BAY	0.014954507	17	674	FALSE
SOUTH BAY	0.052208066	3	681	FALSE
SOUTH BAY	0.033560574	20	652	FALSE
SOUTH BAY	0.497756541	36	388	TRUE
SOUTH BAY	0.511220127	15	695	FALSE
SOUTH BAY	0.557218581	23	417	TRUE
SOUTH BAY	0.632870108	17	305	FALSE
SOUTH BAY	0.107012331	34	695	FALSE
SOUTH BAY	0.183095455	30	576	TRUE
SOUTH BAY	0.185291767	20	681	FALSE
SOUTH BAY	0.020714104	3	646	FALSE
SOUTH BAY	0.221024871	72	211	TRUE
SOUTH BAY	0.634496301	73	53	TRUE
SOUTH BAY	0.760179371	25	44	TRUE
SOUTH BAY	0.524045974	58	690	FALSE
CUTANEOUS ONCOLOGY	0.531358749	82	261	FALSE
CUTANEOUS ONCOLOGY	0.089836001	35	968	FALSE
CUTANEOUS ONCOLOGY	0.099825799	13	304	FALSE
CUTANEOUS ONCOLOGY	0.006235242	2	771	FALSE
CUTANEOUS ONCOLOGY	0.069209754	1	970	FALSE
CUTANEOUS ONCOLOGY	0.141709626	35	976	FALSE
CUTANEOUS ONCOLOGY	0.038502812	22	920	FALSE
CUTANEOUS ONCOLOGY	0.110748053	7	968	FALSE
CUTANEOUS ONCOLOGY	0.27242732	61	97	TRUE
CUTANEOUS ONCOLOGY	0.035645485	25	347	TRUE
CUTANEOUS ONCOLOGY	0.040754378	35	904	FALSE
CUTANEOUS ONCOLOGY	0.587318778	42	144	TRUE
CUTANEOUS ONCOLOGY	0.016392171	67	965	FALSE
CUTANEOUS ONCOLOGY	0.468733668	14	982	FALSE
CUTANEOUS ONCOLOGY	0.068096161	49	982	FALSE
CUTANEOUS ONCOLOGY	0.326117933	65	917	FALSE
CUTANEOUS ONCOLOGY	0.04630065	21	953	FALSE
CUTANEOUS ONCOLOGY	0.020697892	6	973	FALSE
CUTANEOUS ONCOLOGY	0.077461481	5	696	FALSE
CUTANEOUS ONCOLOGY	0.188949525	56	946	FALSE
CUTANEOUS ONCOLOGY	0.089110613	15	899	FALSE
CUTANEOUS ONCOLOGY	0.595007718	5	149	FALSE
CUTANEOUS ONCOLOGY	0.09275949	30	813	FALSE
CUTANEOUS ONCOLOGY	0.332294881	44	17	TRUE
CUTANEOUS ONCOLOGY	0.007189155	14	750	FALSE
CUTANEOUS ONCOLOGY	0.13837862	16	826	FALSE
CUTANEOUS ONCOLOGY	0.302797258	12	827	FALSE
CUTANEOUS ONCOLOGY	0.036221802	25	813	FALSE
CUTANEOUS ONCOLOGY	0.126422226	10	827	FALSE
CUTANEOUS ONCOLOGY	0.253258288	67	829	FALSE
CUTANEOUS ONCOLOGY	0.013580918	8	826	FALSE
CUTANEOUS ONCOLOGY	0.342013121	40	175	TRUE
CUTANEOUS ONCOLOGY	0.436327696	83	183	FALSE
CUTANEOUS ONCOLOGY	0.572998077	20	826	FALSE
CUTANEOUS ONCOLOGY	0.464277923	58	73	TRUE
CUTANEOUS ONCOLOGY	0.188246846	36	728	FALSE
CUTANEOUS ONCOLOGY	0.033453941	8	744	FALSE
CUTANEOUS ONCOLOGY	0.10734117	22	737	FALSE
CUTANEOUS ONCOLOGY	0.366529226	11	369	TRUE
CUTANEOUS ONCOLOGY	0.154748142	32	745	TRUE
CUTANEOUS ONCOLOGY	0.024410725	1	518	FALSE
CUTANEOUS ONCOLOGY	0.299362183	8	744	FALSE
CUTANEOUS ONCOLOGY	0.006532252	7	407	FALSE
CUTANEOUS ONCOLOGY	0.014225543	13	751	FALSE
CUTANEOUS ONCOLOGY	0.009472132	8	618	FALSE
CUTANEOUS ONCOLOGY	0.500016868	30	207	TRUE
CUTANEOUS ONCOLOGY	0.022701681	35	610	FALSE
CUTANEOUS ONCOLOGY	0.829787344	58	66	FALSE
CUTANEOUS ONCOLOGY	0.015035868	62	371	TRUE
CUTANEOUS ONCOLOGY	0.00833869	5	682	FALSE
CUTANEOUS ONCOLOGY	0.365287364	46	681	FALSE
CUTANEOUS ONCOLOGY	0.196497619	32	695	FALSE
CUTANEOUS ONCOLOGY	0.023776352	17	133	FALSE
CUTANEOUS ONCOLOGY	0.011808634	1	500	FALSE
CUTANEOUS ONCOLOGY	0.129729807	2	651	FALSE
CUTANEOUS ONCOLOGY	0.20339936	5	693	FALSE
CUTANEOUS ONCOLOGY	0.300492942	7	499	FALSE
CUTANEOUS ONCOLOGY	0.008710027	2	682	FALSE
CUTANEOUS ONCOLOGY	0.038351953	17	689	FALSE
GI ONCOLOGY	0.138769448	58	591	FALSE
GI ONCOLOGY	0.709225446	48	613	TRUE
GI ONCOLOGY	0.004999518	7	787	FALSE
GI ONCOLOGY	0.579065651	65	226	TRUE
GI ONCOLOGY	0.45930171	28	153	TRUE
GYN ONCOLOGY	0.109007955	23	413	TRUE
GYN ONCOLOGY	0.397393465	68	299	TRUE
GYN ONCOLOGY	0.036694229	6	977	FALSE
GYN ONCOLOGY	0.181047142	9	982	FALSE
GYN ONCOLOGY	0.518946141	2	966	FALSE
GYN ONCOLOGY	0.005711973	0	980	FALSE
GYN ONCOLOGY	0.010162473	1	875	FALSE
GYN ONCOLOGY	0.283546448	17	372	FALSE
GYN ONCOLOGY	0.029528677	21	968	FALSE
GYN ONCOLOGY	0.08706367	7	713	TRUE
GYN ONCOLOGY	0.475357294	48	798	FALSE
GYN ONCOLOGY	0.123730183	59	117	TRUE
GYN ONCOLOGY	0.002545178	3	979	FALSE
GYN ONCOLOGY	0.109117866	33	840	FALSE
GYN ONCOLOGY	0.263500094	20	211	TRUE
GYN ONCOLOGY	0.121982932	34	982	FALSE
GYN ONCOLOGY	0.06894505	4	968	FALSE
GYN ONCOLOGY	0.075979054	27	933	FALSE
GYN ONCOLOGY	0.084668458	70	320	TRUE
GYN ONCOLOGY	0.008051217	25	973	FALSE
GYN ONCOLOGY	0.054260373	24	974	FALSE
GYN ONCOLOGY	0.406782389	28	982	FALSE
GYN ONCOLOGY	0.435761869	29	377	TRUE
GYN ONCOLOGY	0.131766319	35	539	FALSE
GYN ONCOLOGY	0.504623204	77	131	TRUE
GYN ONCOLOGY	0.170197487	2	800	FALSE
GYN ONCOLOGY	0.120156527	12	826	FALSE
GYN ONCOLOGY	0.248081267	27	232	TRUE
GYN ONCOLOGY	0.23360455	7	225	FALSE
GYN ONCOLOGY	0.008782685	4	803	FALSE
GYN ONCOLOGY	0.012669563	3	818	FALSE
GYN ONCOLOGY	0.558274418	84	192	TRUE
GYN ONCOLOGY	0.127321064	21	344	FALSE
GYN ONCOLOGY	0.333860219	64	199	TRUE
GYN ONCOLOGY	0.068244517	18	818	FALSE
GYN ONCOLOGY	0.245078444	81	826	FALSE
GYN ONCOLOGY	0.046801448	18	826	FALSE
GYN ONCOLOGY	0.040334702	5	829	FALSE
GYN ONCOLOGY	0.413640618	77	415	TRUE
GYN ONCOLOGY	0.020896852	2	393	FALSE
GYN ONCOLOGY	0.210205257	31	162	TRUE
GYN ONCOLOGY	0.142907977	12	820	FALSE
GYN ONCOLOGY	0.153779924	2	826	FALSE
GYN ONCOLOGY	0.028951764	5	813	FALSE
GYN ONCOLOGY	0.311487794	67	71	TRUE
GYN ONCOLOGY	0.028556645	1	783	FALSE
GYN ONCOLOGY	0.004671514	1	752	FALSE
GYN ONCOLOGY	0.007209241	25	814	FALSE
GYN ONCOLOGY	0.372499883	19	822	FALSE
GYN ONCOLOGY	0.06888634	8	797	FALSE
GYN ONCOLOGY	0.035360813	1	409	FALSE
GYN ONCOLOGY	0.19925195	24	750	FALSE
GYN ONCOLOGY	0.251462042	7	353	TRUE
GYN ONCOLOGY	0.244794369	22	744	FALSE
GYN ONCOLOGY	0.004204571	25	29	FALSE
GYN ONCOLOGY	0.449544549	44	737	FALSE
GYN ONCOLOGY	0.070010126	14	690	FALSE
GYN ONCOLOGY	0.003083587	1	374	FALSE
GYN ONCOLOGY	0.032326818	6	738	FALSE
GYN ONCOLOGY	0.075275362	2	738	FALSE
GYN ONCOLOGY	0.663684547	74	57	TRUE
GYN ONCOLOGY	0.293556035	50	4	TRUE
GYN ONCOLOGY	0.426031291	12	88	TRUE
GYN ONCOLOGY	0.472726405	52	737	FALSE
GYN ONCOLOGY	0.257482588	69	158	TRUE
GYN ONCOLOGY	0.059065402	0	750	FALSE
GYN ONCOLOGY	0.128146946	28	737	FALSE
GYN ONCOLOGY	0.136848569	12	746	FALSE
GYN ONCOLOGY	0.047367036	18	690	TRUE
GYN ONCOLOGY	0.107547164	12	746	FALSE
GYN ONCOLOGY	0.08071208	1	751	FALSE
GYN ONCOLOGY	0.049778163	8	745	FALSE
GYN ONCOLOGY	0.168486893	16	750	FALSE
GYN ONCOLOGY	0.091638803	1	506	FALSE
GYN ONCOLOGY	0.133399248	15	739	FALSE
GYN ONCOLOGY	0.378061116	89	737	FALSE
GYN ONCOLOGY	0.092959404	72	136	FALSE
GYN ONCOLOGY	0.360378623	25	478	TRUE
GYN ONCOLOGY	0.246427178	21	420	FALSE
GYN ONCOLOGY	0.01011759	3	588	FALSE
GYN ONCOLOGY	0.055483639	3	736	FALSE
GYN ONCOLOGY	0.121517003	1	745	FALSE
GYN ONCOLOGY	0.174208105	6	751	FALSE
GYN ONCOLOGY	0.05790782	11	746	FALSE
GYN ONCOLOGY	0.065407515	10	737	FALSE
GYN ONCOLOGY	0.095740855	7	750	FALSE
GYN ONCOLOGY	0.620048255	7	545	TRUE
GYN ONCOLOGY	0.358389437	9	368	TRUE
GYN ONCOLOGY	0.139776707	15	736	FALSE
GYN ONCOLOGY	0.275090933	96	689	FALSE
GYN ONCOLOGY	0.337898076	24	679	FALSE
GYN ONCOLOGY	0.164887071	30	673	FALSE
GYN ONCOLOGY	0.067624271	8	683	FALSE
GYN ONCOLOGY	0.425407469	27	256	TRUE
GYN ONCOLOGY	0.339705706	53	680	FALSE
GYN ONCOLOGY	0.138347924	5	681	FALSE
GYN ONCOLOGY	0.142501533	45	357	FALSE
GYN ONCOLOGY	0.126678765	51	359	FALSE
GYN ONCOLOGY	0.039637923	8	691	FALSE
GYN ONCOLOGY	0.128475487	52	689	FALSE
GYN ONCOLOGY	0.061318099	9	501	TRUE
GYN ONCOLOGY	0.112072647	74	448	TRUE
GYN ONCOLOGY	0.233589172	18	191	FALSE
GYN ONCOLOGY	0.043034971	22	634	FALSE
HEAD AND NECK ONCOLOGY	0.628993601	63	520	TRUE
HEAD AND NECK ONCOLOGY	0.061705947	65	626	TRUE
HEAD AND NECK ONCOLOGY	0.191463292	45	99	TRUE
HEAD AND NECK ONCOLOGY	0.029059947	11	942	FALSE
HEAD AND NECK ONCOLOGY	0.14616096	92	580	TRUE
HEAD AND NECK ONCOLOGY	0.090141296	88	982	FALSE
HEAD AND NECK ONCOLOGY	0.257587254	13	977	FALSE
HEAD AND NECK ONCOLOGY	0.082427323	30	960	FALSE
HEAD AND NECK ONCOLOGY	0.521804273	96	306	TRUE
HEAD AND NECK ONCOLOGY	0.052256167	7	237	FALSE
HEAD AND NECK ONCOLOGY	0.604981989	40	52	TRUE
HEAD AND NECK ONCOLOGY	0.083263338	51	974	FALSE
HEAD AND NECK ONCOLOGY	0.796919659	33	22	TRUE
HEAD AND NECK ONCOLOGY	0.435357869	87	499	TRUE
HEAD AND NECK ONCOLOGY	0.411937356	80	980	FALSE
HEAD AND NECK ONCOLOGY	0.397081137	40	968	FALSE
HEAD AND NECK ONCOLOGY	0.313461363	51	981	FALSE
HEAD AND NECK ONCOLOGY	0.533109695	62	101	TRUE
HEAD AND NECK ONCOLOGY	0.471300721	94	596	TRUE
HEAD AND NECK ONCOLOGY	0.127907991	11	475	TRUE
HEAD AND NECK ONCOLOGY	0.081502378	29	977	FALSE
HEAD AND NECK ONCOLOGY	0.040751636	47	974	FALSE
HEAD AND NECK ONCOLOGY	0.566482276	35	347	TRUE
HEAD AND NECK ONCOLOGY	0.274386466	69	755	TRUE
HEAD AND NECK ONCOLOGY	0.341282666	38	635	TRUE
HEAD AND NECK ONCOLOGY	0.285380304	70	542	TRUE
HEAD AND NECK ONCOLOGY	0.669655293	56	290	TRUE
HEAD AND NECK ONCOLOGY	0.479061007	75	967	FALSE
HEAD AND NECK ONCOLOGY	0.1887061	41	968	FALSE
HEAD AND NECK ONCOLOGY	0.541813284	86	178	TRUE
HEAD AND NECK ONCOLOGY	0.523366421	74	650	TRUE
HEAD AND NECK ONCOLOGY	0.180937946	21	976	FALSE
HEAD AND NECK ONCOLOGY	0.059132159	59	960	FALSE
HEAD AND NECK ONCOLOGY	0.005332053	27	696	FALSE
HEAD AND NECK ONCOLOGY	0.401560128	57	959	FALSE
HEAD AND NECK ONCOLOGY	0.120588899	4	827	FALSE
HEAD AND NECK ONCOLOGY	0.772941425	93	93	FALSE
HEAD AND NECK ONCOLOGY	0.175082505	9	18	TRUE
HEAD AND NECK ONCOLOGY	0.142208636	64	826	FALSE
HEAD AND NECK ONCOLOGY	0.020541549	18	822	FALSE
HEAD AND NECK ONCOLOGY	0.20400089	38	547	TRUE
HEAD AND NECK ONCOLOGY	0.193985462	50	248	FALSE
HEAD AND NECK ONCOLOGY	0.023370087	2	827	FALSE
HEAD AND NECK ONCOLOGY	0.226443708	87	813	FALSE
HEAD AND NECK ONCOLOGY	0.044415653	4	793	FALSE
HEAD AND NECK ONCOLOGY	0.284458637	75	568	FALSE
HEAD AND NECK ONCOLOGY	0.208939552	61	306	TRUE
HEAD AND NECK ONCOLOGY	0.072391331	55	825	FALSE
HEAD AND NECK ONCOLOGY	0.416473567	90	813	FALSE
HEAD AND NECK ONCOLOGY	0.127886295	81	829	FALSE
HEAD AND NECK ONCOLOGY	0.231108785	35	821	FALSE
HEAD AND NECK ONCOLOGY	0.058547795	36	820	FALSE
HEAD AND NECK ONCOLOGY	0.230767965	77	657	TRUE
HEAD AND NECK ONCOLOGY	0.06528008	44	813	FALSE
HEAD AND NECK ONCOLOGY	0.863570139	56	47	TRUE
HEAD AND NECK ONCOLOGY	0.75711216	81	50	TRUE
HEAD AND NECK ONCOLOGY	0.118788064	23	826	FALSE
HEAD AND NECK ONCOLOGY	0.013797462	29	812	FALSE
HEAD AND NECK ONCOLOGY	0.502171814	54	827	FALSE
HEAD AND NECK ONCOLOGY	0.234360456	85	827	FALSE
HEAD AND NECK ONCOLOGY	0.22542274	78	826	FALSE
HEAD AND NECK ONCOLOGY	0.344712079	80	46	TRUE
HEAD AND NECK ONCOLOGY	0.034614503	22	815	FALSE
HEAD AND NECK ONCOLOGY	0.219947875	81	819	FALSE
HEAD AND NECK ONCOLOGY	0.066502273	23	813	FALSE
HEAD AND NECK ONCOLOGY	0.280162573	88	154	TRUE
HEAD AND NECK ONCOLOGY	0.183095813	38	584	TRUE
HEAD AND NECK ONCOLOGY	0.078804255	36	728	FALSE
HEAD AND NECK ONCOLOGY	0.371867597	62	141	TRUE
HEAD AND NECK ONCOLOGY	0.319947183	54	745	FALSE
HEAD AND NECK ONCOLOGY	0.237450778	24	360	TRUE
HEAD AND NECK ONCOLOGY	0.132819653	3	623	FALSE
HEAD AND NECK ONCOLOGY	0.047363997	28	744	FALSE
HEAD AND NECK ONCOLOGY	0.004691184	25	746	FALSE
HEAD AND NECK ONCOLOGY	0.179530025	6	750	FALSE
HEAD AND NECK ONCOLOGY	0.004999399	4	750	FALSE
HEAD AND NECK ONCOLOGY	0.042007208	21	718	FALSE
HEAD AND NECK ONCOLOGY	0.143080354	62	488	TRUE
HEAD AND NECK ONCOLOGY	0.152682006	3	738	FALSE
HEAD AND NECK ONCOLOGY	0.478153527	58	157	TRUE
HEAD AND NECK ONCOLOGY	0.063985169	5	751	FALSE
HEAD AND NECK ONCOLOGY	0.095181644	86	297	TRUE
HEAD AND NECK ONCOLOGY	0.186220944	71	742	FALSE
HEAD AND NECK ONCOLOGY	0.831624314	83	81	TRUE
HEAD AND NECK ONCOLOGY	0.405892313	85	603	TRUE
HEAD AND NECK ONCOLOGY	0.452861667	77	69	TRUE
HEAD AND NECK ONCOLOGY	0.031754255	39	686	FALSE
HEAD AND NECK ONCOLOGY	0.061791956	71	695	FALSE
HEAD AND NECK ONCOLOGY	0.351139843	65	46	FALSE
HEAD AND NECK ONCOLOGY	0.588711083	20	681	FALSE
HEAD AND NECK ONCOLOGY	0.360604048	14	259	TRUE
HEAD AND NECK ONCOLOGY	0.128936708	81	681	FALSE
HEAD AND NECK ONCOLOGY	0.588697314	25	24	TRUE
HEAD AND NECK ONCOLOGY	0.06175524	28	568	FALSE
HEAD AND NECK ONCOLOGY	0.587009877	91	577	TRUE
HEAD AND NECK ONCOLOGY	0.040409744	9	258	FALSE
HEAD AND NECK ONCOLOGY	0.023314536	17	694	FALSE
HEAD AND NECK ONCOLOGY	0.143316567	76	354	TRUE
HEAD AND NECK ONCOLOGY	0.16649276	26	690	FALSE
HEAD AND NECK ONCOLOGY	0.36404556	86	89	TRUE
SARCOMA ONCOLOGY	0.043065071	32	762	TRUE
SARCOMA ONCOLOGY	0.303575516	64	497	TRUE
SARCOMA ONCOLOGY	0.77029787	98	65	TRUE
SARCOMA ONCOLOGY	0.839133158	77	981	FALSE
SARCOMA ONCOLOGY	0.053155363	43	959	FALSE
SARCOMA ONCOLOGY	0.159540772	4	386	TRUE
SARCOMA ONCOLOGY	0.294613659	55	973	FALSE
SARCOMA ONCOLOGY	0.456317604	6	982	FALSE
SARCOMA ONCOLOGY	0.135423422	4	237	TRUE
SARCOMA ONCOLOGY	0.529410124	19	206	TRUE
SARCOMA ONCOLOGY	0.012696803	12	727	TRUE
SARCOMA ONCOLOGY	0.290805697	4	173	FALSE
SARCOMA ONCOLOGY	0.501738876	72	59	TRUE
SARCOMA ONCOLOGY	0.527161628	4	284	TRUE
SARCOMA ONCOLOGY	0.375812709	24	167	TRUE
SARCOMA ONCOLOGY	0.373893559	98	177	FALSE
SARCOMA ONCOLOGY	0.593010545	84	19	TRUE
SARCOMA ONCOLOGY	0.06245476	2	968	FALSE
SARCOMA ONCOLOGY	0.68886587	46	982	FALSE
SARCOMA ONCOLOGY	0.021981239	3	968	FALSE
SARCOMA ONCOLOGY	0.202715635	43	431	TRUE
SARCOMA ONCOLOGY	0.404393256	86	82	TRUE
SARCOMA ONCOLOGY	0.026712358	6	820	FALSE
SARCOMA ONCOLOGY	0.153325856	55	128	TRUE
SARCOMA ONCOLOGY	0.002991617	25	813	FALSE
SARCOMA ONCOLOGY	0.003708661	4	820	FALSE
SARCOMA ONCOLOGY	0.684068233	22	53	TRUE
SARCOMA ONCOLOGY	0.204425514	13	828	FALSE
SARCOMA ONCOLOGY	0.547737509	73	50	TRUE
SARCOMA ONCOLOGY	0.007695317	14	744	FALSE
SARCOMA ONCOLOGY	0.566963613	30	105	TRUE
SARCOMA ONCOLOGY	0.157476783	15	812	FALSE
SARCOMA ONCOLOGY	0.06804198	10	771	FALSE
SARCOMA ONCOLOGY	0.785688519	97	106	TRUE
SARCOMA ONCOLOGY	0.19875133	59	815	FALSE
SARCOMA ONCOLOGY	0.098752558	20	827	FALSE
SARCOMA ONCOLOGY	0.208737254	16	826	FALSE
SARCOMA ONCOLOGY	0.537583441	53	153	TRUE
SARCOMA ONCOLOGY	0.349681258	35	740	FALSE
SARCOMA ONCOLOGY	0.159224927	63	729	FALSE
SARCOMA ONCOLOGY	0.545724958	43	200	TRUE
SARCOMA ONCOLOGY	0.177824974	18	659	FALSE
SARCOMA ONCOLOGY	0.103809297	9	747	FALSE
SARCOMA ONCOLOGY	0.664102346	16	707	FALSE
SARCOMA ONCOLOGY	0.010663748	54	745	FALSE
SARCOMA ONCOLOGY	0.164989471	57	182	TRUE
SARCOMA ONCOLOGY	0.168093562	21	23	TRUE
SARCOMA ONCOLOGY	0.022164762	6	729	FALSE
SARCOMA ONCOLOGY	0.533797592	7	588	TRUE
SARCOMA ONCOLOGY	0.120809317	5	140	FALSE
SARCOMA ONCOLOGY	0.074219882	26	591	FALSE
SARCOMA ONCOLOGY	0.212785304	9	145	TRUE
SARCOMA ONCOLOGY	0.035434544	17	751	FALSE
SARCOMA ONCOLOGY	0.031205714	7	748	FALSE
SARCOMA ONCOLOGY	0.431281447	66	702	FALSE
SARCOMA ONCOLOGY	0.474042356	67	26	TRUE
SARCOMA ONCOLOGY	0.113659203	7	689	FALSE
SARCOMA ONCOLOGY	0.35283339	17	686	FALSE
SARCOMA ONCOLOGY	0.378176928	21	696	FALSE
SARCOMA ONCOLOGY	0.388688862	99	525	TRUE
SARCOMA ONCOLOGY	0.047562003	12	681	FALSE
SARCOMA ONCOLOGY	0.100186765	1	667	FALSE
SARCOMA ONCOLOGY	0.19910109	6	688	FALSE
SARCOMA ONCOLOGY	0.114549279	4	695	FALSE
SARCOMA ONCOLOGY	0.251975179	58	681	FALSE
SARCOMA ONCOLOGY	0.027387083	19	658	FALSE
SARCOMA ONCOLOGY	0.142930388	6	695	FALSE
SARCOMA ONCOLOGY	0.256588876	6	547	TRUE
SARCOMA ONCOLOGY	0.514089108	45	681	FALSE
SARCOMA ONCOLOGY	0.531587213	37	694	FALSE
SARCOMA ONCOLOGY	0.790535048	70	51	TRUE
SARCOMA ONCOLOGY	0.234138906	23	49	TRUE
THORACIC ONCOLOGY	0.482160509	61	935	TRUE
THORACIC ONCOLOGY	0.445023477	53	281	FALSE
THORACIC ONCOLOGY	0.236471415	21	206	TRUE
THORACIC ONCOLOGY	0.733036727	96	390	TRUE
THORACIC ONCOLOGY	0.537510842	33	572	TRUE
THORACIC ONCOLOGY	0.160843492	56	982	FALSE
THORACIC ONCOLOGY	0.666662782	96	26	TRUE
THORACIC ONCOLOGY	0.439653099	95	432	TRUE
THORACIC ONCOLOGY	0.527807266	48	534	FALSE
THORACIC ONCOLOGY	0.354973614	91	955	FALSE
THORACIC ONCOLOGY	0.106474161	49	91	TRUE
THORACIC ONCOLOGY	0.498330116	83	219	FALSE
THORACIC ONCOLOGY	0.546681732	15	256	FALSE
THORACIC ONCOLOGY	0.715315223	80	11	TRUE
THORACIC ONCOLOGY	0.570286363	89	165	TRUE
THORACIC ONCOLOGY	0.079972923	46	310	FALSE
THORACIC ONCOLOGY	0.379241884	22	108	TRUE
THORACIC ONCOLOGY	0.066514254	19	946	FALSE
THORACIC ONCOLOGY	0.474364996	84	133	TRUE
THORACIC ONCOLOGY	0.08352226	15	899	FALSE
THORACIC ONCOLOGY	0.13054949	69	195	TRUE
THORACIC ONCOLOGY	0.525583327	90	35	TRUE
THORACIC ONCOLOGY	0.021667957	36	802	FALSE
THORACIC ONCOLOGY	0.000400543	6	970	FALSE
THORACIC ONCOLOGY	0.16830194	28	977	FALSE
THORACIC ONCOLOGY	0.1439538	29	968	FALSE
THORACIC ONCOLOGY	0.676725209	94	649	TRUE
THORACIC ONCOLOGY	0.111887097	27	968	FALSE
THORACIC ONCOLOGY	0.553873271	75	389	TRUE
THORACIC ONCOLOGY	0.43022877	53	512	TRUE
THORACIC ONCOLOGY	0.725821406	64	295	FALSE
THORACIC ONCOLOGY	0.251250803	52	968	FALSE
THORACIC ONCOLOGY	0.496860743	52	818	TRUE
THORACIC ONCOLOGY	0.077162147	51	826	TRUE
THORACIC ONCOLOGY	0.446536064	59	605	TRUE
THORACIC ONCOLOGY	0.256561339	33	868	TRUE
THORACIC ONCOLOGY	0.562680125	48	970	FALSE
THORACIC ONCOLOGY	0.633175194	84	64	TRUE
THORACIC ONCOLOGY	0.763989508	80	21	TRUE
THORACIC ONCOLOGY	0.653098226	98	841	TRUE
THORACIC ONCOLOGY	0.123002768	52	715	FALSE
THORACIC ONCOLOGY	0.307858229	31	191	TRUE
THORACIC ONCOLOGY	0.414509714	47	974	FALSE
THORACIC ONCOLOGY	0.242236733	40	743	TRUE
THORACIC ONCOLOGY	0.204809844	73	968	FALSE
THORACIC ONCOLOGY	0.198351026	42	982	FALSE
THORACIC ONCOLOGY	0.802907601	76	104	TRUE
THORACIC ONCOLOGY	0.537756026	89	304	TRUE
THORACIC ONCOLOGY	0.212521136	17	433	TRUE
THORACIC ONCOLOGY	0.623143286	83	563	TRUE
THORACIC ONCOLOGY	0.384943128	81	984	FALSE
THORACIC ONCOLOGY	0.007790923	2	918	FALSE
THORACIC ONCOLOGY	0.04001224	22	381	TRUE
THORACIC ONCOLOGY	0.169461966	45	960	FALSE
THORACIC ONCOLOGY	0.676651686	36	21	TRUE
THORACIC ONCOLOGY	0.598741531	82	488	TRUE
THORACIC ONCOLOGY	0.008908629	6	975	FALSE
THORACIC ONCOLOGY	0.588065416	85	122	TRUE
THORACIC ONCOLOGY	0.277901232	67	975	FALSE
THORACIC ONCOLOGY	0.722169578	98	67	TRUE
THORACIC ONCOLOGY	0.519128352	55	347	TRUE
THORACIC ONCOLOGY	0.393407106	40	334	TRUE
THORACIC ONCOLOGY	0.325041652	80	980	FALSE
THORACIC ONCOLOGY	0.394489765	89	81	TRUE
THORACIC ONCOLOGY	0.114033341	50	982	FALSE
THORACIC ONCOLOGY	0.379274845	38	967	FALSE
THORACIC ONCOLOGY	0.487407506	97	172	TRUE
THORACIC ONCOLOGY	0.301632404	88	338	TRUE
THORACIC ONCOLOGY	0.081347883	30	949	FALSE
THORACIC ONCOLOGY	0.076733172	53	801	TRUE
THORACIC ONCOLOGY	0.066411555	43	973	FALSE
THORACIC ONCOLOGY	0.228574812	20	275	TRUE
THORACIC ONCOLOGY	0.032227635	18	900	FALSE
THORACIC ONCOLOGY	0.045956016	51	968	FALSE
THORACIC ONCOLOGY	0.697807431	94	164	FALSE
THORACIC ONCOLOGY	0.761331886	89	284	FALSE
THORACIC ONCOLOGY	0.207422972	46	966	FALSE
THORACIC ONCOLOGY	0.390061855	90	367	TRUE
THORACIC ONCOLOGY	0.485793531	82	905	FALSE
THORACIC ONCOLOGY	0.514947981	59	733	TRUE
THORACIC ONCOLOGY	0.463411391	80	567	TRUE
THORACIC ONCOLOGY	0.38504082	78	132	TRUE
THORACIC ONCOLOGY	0.475822031	63	485	FALSE
THORACIC ONCOLOGY	0.379463077	43	558	TRUE
THORACIC ONCOLOGY	0.086492181	28	916	FALSE
THORACIC ONCOLOGY	0.270397246	56	558	TRUE
THORACIC ONCOLOGY	0.007235289	36	981	FALSE
THORACIC ONCOLOGY	0.037046075	31	973	FALSE
THORACIC ONCOLOGY	0.530219823	96	259	TRUE
THORACIC ONCOLOGY	0.515949726	43	39	TRUE
THORACIC ONCOLOGY	0.20997411	56	523	TRUE
THORACIC ONCOLOGY	0.681740463	94	14	TRUE
THORACIC ONCOLOGY	0.113042891	57	823	FALSE
THORACIC ONCOLOGY	0.453801215	56	575	TRUE
THORACIC ONCOLOGY	0.303304553	83	371	FALSE
THORACIC ONCOLOGY	0.544007927	66	644	TRUE
THORACIC ONCOLOGY	0.040424228	5	136	TRUE
THORACIC ONCOLOGY	0.119164467	76	799	FALSE
THORACIC ONCOLOGY	0.435669184	97	826	FALSE
THORACIC ONCOLOGY	0.62335372	68	131	TRUE
THORACIC ONCOLOGY	0.134852231	40	458	TRUE
THORACIC ONCOLOGY	0.229875803	42	788	TRUE
THORACIC ONCOLOGY	0.324046016	40	825	FALSE
THORACIC ONCOLOGY	0.091376483	52	827	FALSE
THORACIC ONCOLOGY	0.688353002	93	13	TRUE
THORACIC ONCOLOGY	0.304324389	55	59	TRUE
THORACIC ONCOLOGY	0.405139446	11	818	FALSE
THORACIC ONCOLOGY	0.07310611	86	350	TRUE
THORACIC ONCOLOGY	0.144845724	17	813	FALSE
THORACIC ONCOLOGY	0.261669159	68	827	FALSE
THORACIC ONCOLOGY	0.139788985	24	825	FALSE
THORACIC ONCOLOGY	0.301163256	90	820	FALSE
THORACIC ONCOLOGY	0.256572306	40	784	FALSE
THORACIC ONCOLOGY	0.179861426	57	694	TRUE
THORACIC ONCOLOGY	0.108091593	34	363	FALSE
THORACIC ONCOLOGY	0.213847041	56	821	FALSE
THORACIC ONCOLOGY	0.441391766	64	818	FALSE
THORACIC ONCOLOGY	0.356429935	77	300	FALSE
THORACIC ONCOLOGY	0.866441965	92	59	TRUE
THORACIC ONCOLOGY	0.029613495	55	247	TRUE
THORACIC ONCOLOGY	0.107509255	26	819	FALSE
THORACIC ONCOLOGY	0.333613098	8	224	TRUE
THORACIC ONCOLOGY	0.439300537	49	693	TRUE
THORACIC ONCOLOGY	0.550388962	85	136	FALSE
THORACIC ONCOLOGY	0.619119585	51	684	TRUE
THORACIC ONCOLOGY	0.754338637	86	255	TRUE
THORACIC ONCOLOGY	0.523959219	7	325	TRUE
THORACIC ONCOLOGY	0.349149287	55	820	FALSE
THORACIC ONCOLOGY	0.144977331	12	821	FALSE
THORACIC ONCOLOGY	0.048458099	5	825	FALSE
THORACIC ONCOLOGY	0.204594076	77	820	FALSE
THORACIC ONCOLOGY	0.30431217	77	821	FALSE
THORACIC ONCOLOGY	0.147138655	33	827	FALSE
THORACIC ONCOLOGY	0.095630646	91	777	FALSE
THORACIC ONCOLOGY	0.094668925	23	813	FALSE
THORACIC ONCOLOGY	0.458521843	43	799	FALSE
THORACIC ONCOLOGY	0.091817141	39	827	FALSE
THORACIC ONCOLOGY	0.007858634	4	814	FALSE
THORACIC ONCOLOGY	0.712982535	58	827	FALSE
THORACIC ONCOLOGY	0.020758867	10	821	FALSE
THORACIC ONCOLOGY	0.329820454	58	735	TRUE
THORACIC ONCOLOGY	0.189813375	72	308	TRUE
THORACIC ONCOLOGY	0.127069831	39	31	FALSE
THORACIC ONCOLOGY	0.559084654	60	108	FALSE
THORACIC ONCOLOGY	0.764249414	68	219	FALSE
THORACIC ONCOLOGY	0.835595712	71	304	TRUE
THORACIC ONCOLOGY	0.440465927	27	265	TRUE
THORACIC ONCOLOGY	0.051249623	58	812	FALSE
THORACIC ONCOLOGY	0.650903046	86	177	TRUE
THORACIC ONCOLOGY	0.594011277	80	460	FALSE
THORACIC ONCOLOGY	0.352160335	80	751	FALSE
THORACIC ONCOLOGY	0.232304752	30	743	FALSE
THORACIC ONCOLOGY	0.467426062	67	326	TRUE
THORACIC ONCOLOGY	0.148333967	40	695	FALSE
THORACIC ONCOLOGY	0.382233858	39	742	FALSE
THORACIC ONCOLOGY	0.185963213	59	515	FALSE
THORACIC ONCOLOGY	0.239345491	14	744	FALSE
THORACIC ONCOLOGY	0.065518141	16	744	FALSE
THORACIC ONCOLOGY	0.297290862	33	395	TRUE
THORACIC ONCOLOGY	0.358762264	63	42	TRUE
THORACIC ONCOLOGY	0.830892712	97	20	TRUE
THORACIC ONCOLOGY	0.049458861	25	749	FALSE
THORACIC ONCOLOGY	0.778634474	93	72	TRUE
THORACIC ONCOLOGY	0.634312361	87	207	TRUE
THORACIC ONCOLOGY	0.200966358	91	737	FALSE
THORACIC ONCOLOGY	0.631601512	43	746	FALSE
THORACIC ONCOLOGY	0.592540205	79	35	TRUE
THORACIC ONCOLOGY	0.399153113	86	93	TRUE
THORACIC ONCOLOGY	0.129237652	71	750	FALSE
THORACIC ONCOLOGY	0.157004058	84	744	FALSE
THORACIC ONCOLOGY	0.275901139	87	742	FALSE
THORACIC ONCOLOGY	0.293068588	39	311	FALSE
THORACIC ONCOLOGY	0.661811471	96	21	TRUE
THORACIC ONCOLOGY	0.694189906	70	750	FALSE
THORACIC ONCOLOGY	0.119018316	53	358	TRUE
THORACIC ONCOLOGY	0.370877326	76	737	FALSE
THORACIC ONCOLOGY	0.138528705	17	611	TRUE
THORACIC ONCOLOGY	0.772418156	90	53	TRUE
THORACIC ONCOLOGY	0.284687161	27	294	TRUE
THORACIC ONCOLOGY	0.607789248	54	168	TRUE
THORACIC ONCOLOGY	0.011063099	38	379	TRUE
THORACIC ONCOLOGY	0.209263563	43	746	FALSE
THORACIC ONCOLOGY	0.210258722	16	618	FALSE
THORACIC ONCOLOGY	0.271218896	28	416	TRUE
THORACIC ONCOLOGY	0.539268672	83	396	TRUE
THORACIC ONCOLOGY	0.218218923	68	135	TRUE
THORACIC ONCOLOGY	0.018636584	1	749	FALSE
THORACIC ONCOLOGY	0.539699763	92	296	TRUE
THORACIC ONCOLOGY	0.235534549	63	264	TRUE
THORACIC ONCOLOGY	0.186085761	64	608	TRUE
THORACIC ONCOLOGY	0.199761331	54	737	FALSE
THORACIC ONCOLOGY	0.214067221	69	286	TRUE
THORACIC ONCOLOGY	0.016074002	9	745	FALSE
THORACIC ONCOLOGY	0.370368481	18	728	FALSE
THORACIC ONCOLOGY	0.786806166	94	7	TRUE
THORACIC ONCOLOGY	0.13116461	21	744	FALSE
THORACIC ONCOLOGY	0.086660266	9	218	FALSE
THORACIC ONCOLOGY	0.112690866	3	745	FALSE
THORACIC ONCOLOGY	0.312091887	55	229	TRUE
THORACIC ONCOLOGY	0.373227358	10	745	FALSE
THORACIC ONCOLOGY	0.383297741	23	344	TRUE
THORACIC ONCOLOGY	0.514996797	76	67	TRUE
THORACIC ONCOLOGY	0.065373302	34	681	FALSE
THORACIC ONCOLOGY	0.367634296	59	570	TRUE
THORACIC ONCOLOGY	0.270791173	75	451	TRUE
THORACIC ONCOLOGY	0.561329275	90	121	FALSE
THORACIC ONCOLOGY	0.686928213	72	19	TRUE
THORACIC ONCOLOGY	0.075065553	59	732	FALSE
THORACIC ONCOLOGY	0.065740943	66	599	TRUE
THORACIC ONCOLOGY	0.458338678	49	185	TRUE
THORACIC ONCOLOGY	0.572473884	49	97	TRUE
THORACIC ONCOLOGY	0.66297707	66	313	TRUE
THORACIC ONCOLOGY	0.385988712	58	660	TRUE
THORACIC ONCOLOGY	0.64805755	60	522	TRUE
THORACIC ONCOLOGY	0.076161504	30	657	TRUE
THORACIC ONCOLOGY	0.054817796	88	618	FALSE
THORACIC ONCOLOGY	0.801021561	77	737	FALSE
THORACIC ONCOLOGY	0.093423307	24	108	TRUE
THORACIC ONCOLOGY	0.483162701	88	226	TRUE
THORACIC ONCOLOGY	0.128040254	32	688	FALSE
THORACIC ONCOLOGY	0.048272491	61	531	TRUE
THORACIC ONCOLOGY	0.039912164	39	687	FALSE
THORACIC ONCOLOGY	0.359458745	86	296	TRUE
THORACIC ONCOLOGY	0.221235156	66	694	FALSE
THORACIC ONCOLOGY	0.471363425	93	408	TRUE
THORACIC ONCOLOGY	0.546376735	74	171	TRUE
THORACIC ONCOLOGY	0.440459967	93	246	TRUE
THORACIC ONCOLOGY	0.390952349	43	435	TRUE
THORACIC ONCOLOGY	0.794699714	98	323	TRUE
THORACIC ONCOLOGY	0.672841132	84	10	FALSE
THORACIC ONCOLOGY	0.042049706	49	686	FALSE
THORACIC ONCOLOGY	0.47126323	78	136	TRUE
THORACIC ONCOLOGY	0.126882434	55	316	TRUE
THORACIC ONCOLOGY	0.8057248	92	627	FALSE
THORACIC ONCOLOGY	0.585731804	87	126	TRUE
THORACIC ONCOLOGY	0.475370884	46	614	TRUE
THORACIC ONCOLOGY	0.095140457	4	690	FALSE
THORACIC ONCOLOGY	0.472386539	63	688	FALSE
THORACIC ONCOLOGY	0.477762282	68	695	FALSE
THORACIC ONCOLOGY	0.066134453	29	680	FALSE
THORACIC ONCOLOGY	0.142857194	26	675	FALSE
THORACIC ONCOLOGY	0.407758594	87	681	FALSE
THORACIC ONCOLOGY	0.394057512	65	30	FALSE
THORACIC ONCOLOGY	0.194657624	61	668	FALSE
THORACIC ONCOLOGY	0.298781574	51	463	TRUE
THORACIC ONCOLOGY	0.51064986	89	105	TRUE
THORACIC ONCOLOGY	0.243334949	8	694	FALSE
THORACIC ONCOLOGY	0.521777958	61	376	TRUE
THORACIC ONCOLOGY	0.173034012	88	667	FALSE
THORACIC ONCOLOGY	0.325746775	21	448	TRUE
THORACIC ONCOLOGY	0.186413646	34	683	FALSE
THORACIC ONCOLOGY	0.216651499	87	36	TRUE
THORACIC ONCOLOGY	0.239045024	38	695	FALSE
THORACIC ONCOLOGY	0.799719319	95	153	TRUE
THORACIC ONCOLOGY	0.252487361	18	690	FALSE
THORACIC ONCOLOGY	0.573330283	31	695	FALSE
THORACIC ONCOLOGY	0.214487076	84	590	FALSE
URO ONCOLOGY	0.167876899	26	257	TRUE
URO ONCOLOGY	0.181317389	32	976	FALSE
URO ONCOLOGY	0.349383533	21	982	FALSE
URO ONCOLOGY	0.231931865	20	977	FALSE
URO ONCOLOGY	0.081744611	3	3	FALSE
URO ONCOLOGY	0.211958945	52	478	TRUE
URO ONCOLOGY	0.716902941	94	247	FALSE
URO ONCOLOGY	0.061607361	23	976	FALSE
URO ONCOLOGY	0.083431184	63	982	FALSE
URO ONCOLOGY	0.142333388	20	974	FALSE
URO ONCOLOGY	0.165755868	40	29	TRUE
URO ONCOLOGY	0.293193102	23	967	FALSE
URO ONCOLOGY	0.09209609	49	981	FALSE
URO ONCOLOGY	0.041729987	9	968	FALSE
URO ONCOLOGY	0.366140485	16	145	TRUE
URO ONCOLOGY	0.010817289	7	979	FALSE
URO ONCOLOGY	0.447838843	88	458	FALSE
URO ONCOLOGY	0.035459936	8	56	FALSE
URO ONCOLOGY	0.019328356	5	982	FALSE
URO ONCOLOGY	0.380645931	28	968	FALSE
URO ONCOLOGY	0.087404311	16	977	FALSE
URO ONCOLOGY	0.095201313	6	292	FALSE
URO ONCOLOGY	0.028150558	3	974	FALSE
URO ONCOLOGY	0.488090575	7	975	FALSE
URO ONCOLOGY	0.15409714	96	968	FALSE
URO ONCOLOGY	0.485318244	50	666	FALSE
URO ONCOLOGY	0.230094254	62	148	TRUE
URO ONCOLOGY	0.201209843	30	25	TRUE
URO ONCOLOGY	0.109100163	1	374	TRUE
URO ONCOLOGY	0.739839911	16	58	TRUE
URO ONCOLOGY	0.325835645	30	981	FALSE
URO ONCOLOGY	0.050553262	46	386	FALSE
URO ONCOLOGY	0.091091275	35	982	FALSE
URO ONCOLOGY	0.143328607	20	962	FALSE
URO ONCOLOGY	0.129611075	6	982	FALSE
URO ONCOLOGY	0.107146084	18	968	FALSE
URO ONCOLOGY	0.388052106	21	642	TRUE
URO ONCOLOGY	0.546922922	54	869	FALSE
URO ONCOLOGY	0.56870687	36	977	FALSE
URO ONCOLOGY	0.120778322	74	147	FALSE
URO ONCOLOGY	0.452712536	5	434	TRUE
URO ONCOLOGY	0.403585434	27	141	FALSE
URO ONCOLOGY	0.065535724	9	975	FALSE
URO ONCOLOGY	0.230821252	36	981	FALSE
URO ONCOLOGY	0.065483391	16	968	FALSE
URO ONCOLOGY	0.763964996	62	23	TRUE
URO ONCOLOGY	0.052167475	4	968	FALSE
URO ONCOLOGY	0.306975543	8	792	FALSE
URO ONCOLOGY	0.08997035	24	822	FALSE
URO ONCOLOGY	0.099358082	9	827	FALSE
URO ONCOLOGY	0.188851416	29	824	FALSE
URO ONCOLOGY	0.611282617	38	183	FALSE
URO ONCOLOGY	0.035490096	18	464	FALSE
URO ONCOLOGY	0.207155287	53	822	FALSE
URO ONCOLOGY	0.527050674	57	825	FALSE
URO ONCOLOGY	0.236035883	72	294	TRUE
URO ONCOLOGY	0.466543138	84	111	TRUE
URO ONCOLOGY	0.087342083	2	827	FALSE
URO ONCOLOGY	0.279828608	33	337	TRUE
URO ONCOLOGY	0.190790117	1	822	FALSE
URO ONCOLOGY	0.058015347	6	827	FALSE
URO ONCOLOGY	0.39392966	81	151	TRUE
URO ONCOLOGY	0.054149389	33	820	TRUE
URO ONCOLOGY	0.491490781	56	458	TRUE
URO ONCOLOGY	0.249192536	8	827	FALSE
URO ONCOLOGY	0.186245501	65	821	FALSE
URO ONCOLOGY	0.345151365	14	752	FALSE
URO ONCOLOGY	0.344911277	11	813	FALSE
URO ONCOLOGY	0.428361356	22	813	FALSE
URO ONCOLOGY	0.158714294	12	784	TRUE
URO ONCOLOGY	0.62331304	41	394	TRUE
URO ONCOLOGY	0.161800206	45	820	FALSE
URO ONCOLOGY	0.318251193	36	130	TRUE
URO ONCOLOGY	0.505442232	54	14	TRUE
URO ONCOLOGY	0.366135657	47	827	FALSE
URO ONCOLOGY	0.224378943	38	458	TRUE
URO ONCOLOGY	0.583540678	57	150	TRUE
URO ONCOLOGY	0.528154463	95	30	FALSE
URO ONCOLOGY	0.723110914	40	269	TRUE
URO ONCOLOGY	0.010200918	1	827	FALSE
URO ONCOLOGY	0.277248144	47	822	FALSE
URO ONCOLOGY	0.035658062	2	813	FALSE
URO ONCOLOGY	0.634187341	33	311	TRUE
URO ONCOLOGY	0.072889864	11	722	FALSE
URO ONCOLOGY	0.584053665	93	131	TRUE
URO ONCOLOGY	0.347836137	28	345	TRUE
URO ONCOLOGY	0.348880172	69	189	TRUE
URO ONCOLOGY	0.164874554	2	627	TRUE
URO ONCOLOGY	0.059992135	6	826	FALSE
URO ONCOLOGY	0.105860591	13	821	FALSE
URO ONCOLOGY	0.288675904	56	791	FALSE
URO ONCOLOGY	0.051753104	40	827	FALSE
URO ONCOLOGY	0.215114415	57	825	FALSE
URO ONCOLOGY	0.013026178	29	821	FALSE
URO ONCOLOGY	0.099987864	10	28	TRUE
URO ONCOLOGY	0.012810528	3	813	FALSE
URO ONCOLOGY	0.331419408	12	301	TRUE
URO ONCOLOGY	0.151696801	35	826	FALSE
URO ONCOLOGY	0.076062202	3	746	FALSE
URO ONCOLOGY	0.046309233	12	744	FALSE
URO ONCOLOGY	0.220592618	70	572	TRUE
URO ONCOLOGY	0.07937938	63	745	FALSE
URO ONCOLOGY	0.149865627	42	751	FALSE
URO ONCOLOGY	0.030397236	4	738	FALSE
URO ONCOLOGY	0.335874796	13	540	TRUE
URO ONCOLOGY	0.067741215	13	114	FALSE
URO ONCOLOGY	0.269396424	16	737	FALSE
URO ONCOLOGY	0.295128345	41	228	TRUE
URO ONCOLOGY	0.442025483	33	456	FALSE
URO ONCOLOGY	0.01972127	2	688	FALSE
URO ONCOLOGY	0.054007173	8	689	FALSE
URO ONCOLOGY	0.694698244	37	91	TRUE
URO ONCOLOGY	0.467286646	46	735	FALSE
URO ONCOLOGY	0.187562823	29	348	TRUE
URO ONCOLOGY	0.01216805	2	666	FALSE
URO ONCOLOGY	0.029682219	1	729	FALSE
URO ONCOLOGY	0.466250956	48	744	FALSE
URO ONCOLOGY	0.271247625	12	218	TRUE
URO ONCOLOGY	0.78720656	21	151	FALSE
URO ONCOLOGY	0.064996183	30	745	FALSE
URO ONCOLOGY	0.363487244	10	623	FALSE
URO ONCOLOGY	0.052775025	24	721	FALSE
URO ONCOLOGY	0.105081618	9	411	TRUE
URO ONCOLOGY	0.42635721	13	389	FALSE
URO ONCOLOGY	0.618678153	40	31	FALSE
URO ONCOLOGY	0.085220456	8	746	FALSE
URO ONCOLOGY	0.213630974	9	751	FALSE
URO ONCOLOGY	0.026043117	14	751	FALSE
URO ONCOLOGY	0.801781461	64	204	FALSE
URO ONCOLOGY	0.546111792	29	100	TRUE
URO ONCOLOGY	0.112902343	7	753	FALSE
URO ONCOLOGY	0.223524332	46	354	TRUE
URO ONCOLOGY	0.147275507	23	744	FALSE
URO ONCOLOGY	0.066336691	9	751	FALSE
URO ONCOLOGY	0.104436874	39	695	FALSE
URO ONCOLOGY	0.186591208	6	694	FALSE
URO ONCOLOGY	0.019583941	0	497	FALSE
URO ONCOLOGY	0.105146348	10	695	FALSE
URO ONCOLOGY	0.120571911	9	530	TRUE
URO ONCOLOGY	0.14093864	10	674	FALSE
URO ONCOLOGY	0.223383963	29	586	TRUE
URO ONCOLOGY	0.014718592	3	472	FALSE
URO ONCOLOGY	0.470605075	21	360	TRUE
URO ONCOLOGY	0.32857573	34	14	TRUE
URO ONCOLOGY	0.30046767	42	281	TRUE
URO ONCOLOGY	0.06277734	10	689	FALSE
URO ONCOLOGY	0.186396003	35	695	FALSE
URO ONCOLOGY	0.032229781	2	681	FALSE
URO ONCOLOGY	0.492383778	61	381	TRUE
URO ONCOLOGY	0.289922059	12	688	FALSE
URO ONCOLOGY	0.174694777	62	468	TRUE
URO ONCOLOGY	0.13388133	43	298	TRUE
URO ONCOLOGY	0.349402428	3	681	FALSE
URO ONCOLOGY	0.04918468	6	666	FALSE
URO ONCOLOGY	0.070426226	2	669	FALSE
URO ONCOLOGY	0.464192271	57	93	TRUE
URO ONCOLOGY	0.266311705	61	165	TRUE
URO ONCOLOGY	0.290981531	6	690	FALSE
URO ONCOLOGY	0.386378288	13	293	TRUE
URO ONCOLOGY	0.058593333	7	683	FALSE
URO ONCOLOGY	0.30778569	46	41	TRUE
URO ONCOLOGY	0.494992077	36	406	TRUE
URO ONCOLOGY	0.019814312	3	3	FALSE
URO ONCOLOGY	0.485269368	52	336	FALSE
URO ONCOLOGY	0.502899468	10	673	FALSE
URO ONCOLOGY	0.067609251	1	668	FALSE
URO ONCOLOGY	0.106495082	42	267	TRUE
URO ONCOLOGY	0.187273204	18	287	TRUE
URO ONCOLOGY	0.112130105	41	38	FALSE
URO ONCOLOGY	0.000943005	0	681	FALSE
URO ONCOLOGY	0.33655858	37	675	FALSE
